# Supplementary material for: Functional Characterization of the Paeonia ostii P5CS Gene under Drought Stress
Source: Plants (Basel). 2024 Aug 2;13(15):2145. doi: 10.3390/plants13152145 (PMC11313815; doi:10.3390/plants13152145)
Supplement: Supplementary file 1 [file plants-13-02145-s001.zip › Supplementary Table S1.xlsx]

## Sheet: Sheet1
Table S1. Transcriptome data of differential P5CS genes.
Gene ID	CK rpkm	DS rpkm	log2Ratio(DS/CK)	NR annotation
Unigene0006017	10.18	164.97	4.02	delta-1-pyrroline-5-carboxylate synthase
Unigene0000731	11.31	26.82	1.24	delta-1-pyrroline-5-carboxylate synthase
Unigene0008549	59.94	982.82	4.04	delta-1-pyrroline-5-carboxylate synthase
