# Supplementary material for: Functional Characterization of the Paeonia ostii P5CS Gene under Drought Stress
Source: Plants (Basel). 2024 Aug 2;13(15):2145. doi: 10.3390/plants13152145 (PMC11313815; doi:10.3390/plants13152145)
Supplement: Supplementary file 1 [file plants-13-02145-s001.zip › Supplementary Table S2.xlsx]

## Sheet: Sheet1
Table S2. Primers used in this study.
Gene name	Gene ID	Forward primer (5'→3')	Reverse primer (5'→3')	Application	Vector
PoUbiquitin	JN699053	GACCTATACCAAGCCGAAG	CGTTCCAGCACCACAATC	PCR/qRT-PCR identification and gene expression by qRT-PCR	/
PoP5CS	Unigene0008549	GACGGACAATGATTTTAGG	CAGCCTTTAACTCCAGAG	PCR/qRT-PCR identification and gene expression by qRT-PCR	/
NtTUBA	NP_001312557.2	CTCCTATGCTCCTGTCATTTC	GGCGAGGATCACACTTAAC	PCR/qRT-PCR identification and gene expression by qRT-PCR	/
Hygromycin	/	GGAGCATATACGCCCGGAGTC	CTGCCCGCTGTTCTACAACCGG	PCR identification
TRV1	/	ACTAACCTGGGCGAAGGACAC	CGGACTCAGATGCCGAATACA	PCR identification	/
TRV2	/	TTGTTACTCAAGGAAGCACGAT	TCCCCTATGGTAAGACAATGAG	PCR identification	/
PoP5CS	Unigene0008549	TGTAAATGTTGCAGTTTGGC	GCAACGGGCATCTGTTAT	Full-length amplification by PCR	/
